# Supplementary material for: Synthesis of 4-Hydroxyquinolines as Potential Cytotoxic Agents
Source: Int J Mol Sci. 2022 Aug 26;23(17):9688. doi: 10.3390/ijms23179688 (PMC9456289; doi:10.3390/ijms23179688)
Supplement: Supplementary file 1 [file ijms-23-09688-s001.zip]

Archive with 1 entries (1 files):
- ijms-1863920-supplementary.pdf
